# Supplementary material for: Species interactions drive the spread of ampicillin resistance in human-associated gut microbiota
Source: Evol Med Public Health. 2021 Jun 24;9(1):256–66. doi: 10.1093/emph/eoab020 (PMC8385247; doi:10.1093/emph/eoab020)
Supplement: eoab020_Supplementary_Data [file eoab020_supplementary_data.zip]

Archive with 2 entries (2 files):
- Supplementary Figures 13.05.docx
- Supplementary methods S1 04.05.docx
